# Supplementary material for: Prey Range and Genome Evolution of Halobacteriovorax marinus Predatory Bacteria from an Estuary
Source: mSphere. 2018 Jan 10;3(1):e00508-17. doi: 10.1128/mSphere.00508-17 (PMC5760749; doi:10.1128/mSphere.00508-17)
Supplement: TABLE S1 [file sph001182438st1.xlsx]

## Sheet: Sheet1
Strain #	Environment Type	BLAST Results (Top Hit)	Accession Number (Top Hit)	BLAST Identity	RDP Results	RDP Confidence	Silva Result	Silva Identity
0024*	Marine	Vibrio owensii	NR_117424.1	0.99	Vibrio	1	Vibrio	0.9992
25	Marine	Enterovibrio calviensis	NR_041741.1	0.99	Enterovibrio	1	Enterovibrio	0.9887
26	Marine	Vibrio gigantis	NR_044079.1	0.99	Vibrio	1	Vibrio	1
27	Marine	Vibrio alginolyticus	NR_122050.1	0.99	Vibrio	1	Vibrio	0.9976
28	Marine	Vibrio alginolyticus	NR_117895.1	1	Vibrio	1	Vibrio	1
29	Marine	Enterovibrio calviensis	NR_041741.1	0.99	Enterovibrio	1	Enterovibrio	0.9864
30	Marine	Enterovibrio calviensis	NR_041741.1	0.99	Enterovibrio	1	Enterovibrio	0.9858
36	Freshwater	Acinetobacter tandoii	NR_117630.1	0.99	Acinetobacter	1	Acinetobacter	0.9936
42	Soil	Pseudomonas brenneri	NR_025103.1	0.99	Pseudomonas	1	Pseudomonas	1
ML35		Escherichia fergusonii	NR_027549.1	1	Escherichia/Shigella	1	Escherichia/Shigella	1
0057		Escherichia fergusonii	NR_027549.1	1	Escherichia/Shigella	1	Escherichia/Shigella	1
* this prey strain was used to isolate Halobacteriovorax marinus SJ from an estuary water sample
