# Supplementary material for: Prey Range and Genome Evolution of Halobacteriovorax marinus Predatory Bacteria from an Estuary
Source: mSphere. 2018 Jan 10;3(1):e00508-17. doi: 10.1128/mSphere.00508-17 (PMC5760749; doi:10.1128/mSphere.00508-17)
Supplement: TABLE S2 [file sph001182438st2.xlsx]

## Sheet: Sheet1
RAST locus	PGAP locus
BE01_310	BIY24_01605
BE01_364	BIY24_01880
BE01_721	BIY24_03670
BE01_722	BIY24_03685
BE01_727	BIY24_03705
BE01_728	BIY24_03710
BE01_733	BIY24_03735
BE01_734	BIY24_03740
BE01_735	BIY24_03745
BE01_736	BIY24_03750
BE01_737	BIY24_03755
BE01_761	BIY24_03875
BE01_762	BIY24_03880
BE01_763	BIY24_03885
BE01_764	BIY24_03890
BE01_765	BIY24_03895
BE01_766	BIY24_03900
BE01_767	BIY24_03905
BE01_768	BIY24_03910
BE01_769	BIY24_03915
BE01_770	BIY24_03920
SJ_313	WP_044557172
SJ_375	BMS_0392
SJ_717	BMS_0747
SJ_729	BMS_0760
SJ_739	BMS_0771
SJ_745	BMS_0777
SJ_755	BMS_0789
SJ_756	BMS_0790
SJ_757	BMS_0791
SJ_758	BMS_0792
SJ_792	BMS_0827
